# Supplementary material for: Improving mammalian genome scaffolding using large insert mate-pair next-generation sequencing
Source: BMC Genomics. 2013 Apr 16;14:257. doi: 10.1186/1471-2164-14-257 (PMC3648348; doi:10.1186/1471-2164-14-257)
Supplement: Additional file 4 — Scaffolding results of contigs from the current rat reference genome assembly using all possible combinations of paired-read libraries. [file 1471-2164-14-257-S4.xlsx]

## Sheet: Scaffolding Statistics
Additional File 8) Scaffolding results of contigs from the current rat reference genome assembly using all possible combinations of paired-read libraries.
Both the number of scaffolds and the N50 number are shown. The best and worst combinations of one, two and three library insert sizes are colored green and red respectively.
For each library, 8.5x physical coverage is used for scaffolding.
Combo #*	Insert sizes	Scaffolds	N50
			7 libs (59.5x)	6 libs (51x)	5 libs (42.5x)	4 libs (34x)	3 libs (25.5x)	2 libs (17x)	1 lib (8.5x)	RGSC34 contigs
127	0.2+3+5+8+15+20+25	36348	1287609
95	0.2+3+5+8+15+25	37510		1091427
111	0.2+3+5+8+20+25	37558		1178289
126	3+5+8+15+20+25	37564		1083069
63	0.2+3+5+8+15+20	37965		898762
119	0.2+3+5+15+20+25	38254		1223120
110	3+5+8+20+25	38897			983712
94	3+5+8+15+25	38950			888449
62	3+5+8+15+20	39563			734451
118	3+5+15+20+25	39578			1011840
87	0.2+3+5+15+25	39816			998104
125	0.2+5+8+15+20+25	39847		1243783
79	0.2+3+5+8+25	40006			820455
47	0.2+3+5+8+20	40171			708921
55	0.2+3+5+15+20	40200			819782
103	0.2+3+5+20+25	40345			1039609
124	5+8+15+20+25	40811			1098026
93	0.2+5+8+15+25	41126			1035926
109	0.2+5+8+20+25	41250			1122890
86	3+5+15+25	41404				791348
31	0.2+3+5+8+15	41531			528010
61	0.2+5+8+15+20	41593			867200
78	3+5+8+25	41732				678140
102	3+5+20+25	41833				854092
54	3+5+15+20	41892				670899
46	3+5+8+20	41968				577826
123	0.2+3+8+15+20+25	42097		1162261
92	5+8+15+25	42141				905550
108	5+8+20+25	42188				979717
117	0.2+5+15+20+25	42567			1157650
60	5+8+15+20	42661				769661
122	3+8+15+20+25	43279			968609
116	5+15+20+25	43435				1017001
30	3+5+8+15	43701				431263
39	0.2+3+5+20	43835				568955
91	0.2+3+8+15+25	43836			913291
77	0.2+5+8+25	43950				758612
45	0.2+5+8+20	44101				668249
59	0.2+3+8+15+20	44269			743589
85	0.2+5+15+25	44387				890399
71	0.2+3+5+25	44400				624820
107	0.2+3+8+20+25	44416			947526
53	0.2+5+15+20	44717				761118
76	5+8+25	44880					691604
23	0.2+3+5+15	44932				437020
44	5+8+20	45087					595873
101	0.2+5+20+25	45163				937134
90	3+8+15+25	45219				758333
84	5+15+25	45235					789954
29	0.2+5+8+15	45455				494534
52	5+15+20	45647					687620
106	3+8+20+25	45729				805851
38	3+5+20	45806					477688
58	3+8+15+20	45815				625510
100	5+20+25	45851					834964
70	3+5+25	46436					527175
28	5+8+15	46505					455569
22	3+5+15	47251					359924
43	0.2+3+8+20	48123				513866
75	0.2+3+8+25	48329				602274
121	0.2+8+15+20+25	48939			1012420
37	0.2+5+20	49101					506527
27	0.2+3+8+15	49179				408831
120	8+15+20+25	49691				905752
36	5+20	49755						474308
42	3+8+20	49834					452495
69	0.2+5+25	49921					554756
21	0.2+5+15	50021					394976
74	3+8+25	50036					521116
15	0.2+3+5+8	50332				242389
68	5+25	50339						522027
20	5+15	50830						366964
89	0.2+8+15+25	51146				755804
26	3+8+15	51228					345923
57	0.2+8+15+20	51561				632899
115	0.2+3+15+20+25	51648			770891
88	8+15+25	51895					697985
105	0.2+8+20+25	52166				791373
56	8+15+20	52326					586615
114	3+15+20+25	52614				688669
104	8+20+25	52774					726289
14	3+5+8	53088					213429
13	0.2+5+8	54993					227298
12	5+8	55683						220041
51	0.2+3+15+20	55753				449038
83	0.2+3+15+25	55990				515438
41	0.2+8+20	56611					433608
50	3+15+20	56930					406867
82	3+15+25	57045					477801
73	0.2+8+25	57087					488705
40	8+20	57151						418764
25	0.2+8+15	57375					346434
72	8+25	57425						470890
24	8+15	58050						329897
7	0.2+3+5	60012					158525
99	0.2+3+20+25	61687				430979
98	3+20+25	62276					410204
11	0.2+3+8	62496					171253
6	3+5	63045						143009
113	0.2+15+20+25	63975				576474
112	15+20+25	64386					552635
10	3+8	64972						154105
19	0.2+3+15	66195					213881
5	0.2+5	67036						141403
4	5	67038							141403
18	3+15	67538						199500
49	0.2+15+20	69329					337704
48	15+20	69635						330290
81	0.2+15+25	69943					391306
80	15+25	70140						382468
35	0.2+3+20	70973					217841
34	3+20	71627						210189
9	0.2+8	73027						145825
8	8	73030							145859
67	0.2+3+25	77942					198696
97	0.2+20+25	78075					311445
96	20+25	78185						306877
66	3+25	78199						194824
17	0.2+15	82299						163523
16	15	82315							163457
33	0.2+20	89583						163167
32	20	89590							163167
65	0.2+25	98978						142007
64	25	98991							142021
3	0.2+3	114014						46699
2	3	114017							46699
1	0.2	137241							37694
0		137256								37691
* Combo # is the identifier of each combination of libraries (0 to 127). This number can be used to trace each combination in Supplementary table 1.
