# Supplementary material for: Improving mammalian genome scaffolding using large insert mate-pair next-generation sequencing
Source: BMC Genomics. 2013 Apr 16;14:257. doi: 10.1186/1471-2164-14-257 (PMC3648348; doi:10.1186/1471-2164-14-257)
Supplement: Additional file 6 — Combinations of insert sizes improve scaffolding N50 values more than increasing the coverage of a single insert library. [file 1471-2164-14-257-S6.xlsx]

## Sheet: xlmp_2-lib_combinations
Additional File 9) Combinations of insert sizes improve scaffolding N50 values more than increasing the coverage of a single insert library.
The scaffolding N50 and number of scaffolds are calculated for increasing levels of physical coverage for both the 5 kb, 8 kb or 20 kb library alone and all combinations of library inserts that together make up 17x, 25.5x and 34x coverage respectively.
Each additional library insert added to the analysis contributes 8.5x coverage to that combination.
5 kb 17x	combo #*	Lib combo	Scaffolds	N50		5 kb 25.5x	combo #*	Lib combo	Scaffolds	N50		5 kb 34x	combo #*	Lib combo	Scaffolds	N50
	36	5+20	49755	474308			76	5+8+25	44880	691604			86	3+5+15+25	41404	791348
	68	5+25	50339	522027			44	5+8+20	45087	595873			78	3+5+8+25	41732	678140
	20	5+15	50830	366964			84	5+15+25	45235	789954			102	3+5+20+25	41833	854092
	12	5+8	55683	220041			52	5+15+20	45647	687620			54	3+5+15+20	41892	670899
	6	3+5	63045	143009			38	3+5+20	45806	477688			46	3+5+8+20	41968	577826
	5	0.2+5	67036	141403			100	5+20+25	45851	834964			92	5+8+15+25	42141	905550
	2x4	5+5	52217	210612			70	3+5+25	46436	527175			108	5+8+20+25	42188	979717
							28	5+8+15	46505	455569			60	5+8+15+20	42661	769661
							22	3+5+15	47251	359924			116	5+15+20+25	43435	1017001
							37	0.2+5+20	49101	506527			30	3+5+8+15	43701	431263
							69	0.2+5+25	49921	554756			39	0.2+3+5+20	43835	568955
							21	0.2+5+15	50021	394976			77	0.2+5+8+25	43950	758612
							14	3+5+8	53088	213429			45	0.2+5+8+20	44101	668249
							13	0.2+5+8	54993	227298			85	0.2+5+15+25	44387	890399
							7	0.2+3+5	60012	158525			71	0.2+3+5+25	44400	624820
							3x4	5+5+5	46161	239800			53	0.2+5+15+20	44717	761118
													23	0.2+3+5+15	44932	437020
													101	0.2+5+20+25	45163	937134
													29	0.2+5+8+15	45455	494534
													15	0.2+3+5+8	50332	242389
													4x4	5+5+5+5	42997	262371
8 kb 17x	combo #*	Lib combo	Scaffolds	N50		8 kb 25.5x	combo #*	Lib combo	Scaffolds	N50		8 kb 34x	combo #*	Lib combo	Scaffolds	N50
	12	5+8	55683	220041			76	5+8+25	44880	691604			78	3+5+8+25	41732	678140
	40	8+20	57151	418764			44	5+8+20	45087	595873			46	3+5+8+20	41968	577826
	72	8+25	57425	470890			28	5+8+15	46505	455569			92	5+8+15+25	42141	905550
	24	8+15	58050	329897			42	3+8+20	49834	452495			108	5+8+20+25	42188	979717
	10	3+8	64972	154105			74	3+8+25	50036	521116			60	5+8+15+20	42661	769661
	9	0.2+8	73027	145825			26	3+8+15	51228	345923			30	3+5+8+15	43701	431263
	2x8	8+8	56573	238023			88	8+15+25	51895	697985			77	0.2+5+8+25	43950	758612
							56	8+15+20	52326	586615			45	0.2+5+8+20	44101	668249
							104	8+20+25	52774	726289			90	3+8+15+25	45219	758333
							14	3+5+8	53088	213429			29	0.2+5+8+15	45455	494534
							13	0.2+5+8	54993	227298			106	3+8+20+25	45729	805851
							41	0.2+8+20	56611	433608			58	3+8+15+20	45815	625510
							73	0.2+8+25	57087	488705			43	0.2+3+8+20	48123	513866
							25	0.2+8+15	57375	346434			75	0.2+3+8+25	48329	602274
							11	0.2+3+8	62496	171253			27	0.2+3+8+15	49179	408831
							3x8	8+8+8	49257	300934			120	8+15+20+25	49691	905752
													15	0.2+3+5+8	50332	242389
													89	0.2+8+15+25	51146	755804
													57	0.2+8+15+20	51561	632899
													105	0.2+8+20+25	52166	791373
													4x8	8+8+8+8	44937	355669
20 kb 17x	combo #*	Lib combo	Scaffolds	N50		20 kb 25.5x	combo #*	Lib combo	Scaffolds	N50		20 kb 34x	combo #*	Lib combo	Scaffolds	N50
	36	5+20	49755	474308			44	5+8+20	45087	595873			102	3+5+20+25	41833	854092
	40	8+20	57151	418764			52	5+15+20	45647	687620			54	3+5+15+20	41892	670899
	48	15+20	69635	330290			38	3+5+20	45806	477688			46	3+5+8+20	41968	577826
	34	3+20	71627	210189			100	5+20+25	45851	834964			108	5+8+20+25	42188	979717
	96	20+25	78185	306877			37	0.2+5+20	49101	506527			60	5+8+15+20	42661	769661
	33	0.2+20	89583	163167			42	3+8+20	49834	452495			116	5+15+20+25	43435	1017001
	2x32	20+20	77669	233889			56	8+15+20	52326	586615			39	0.2+3+5+20	43835	568955
							104	8+20+25	52774	726289			45	0.2+5+8+20	44101	668249
							41	0.2+8+20	56611	433608			53	0.2+5+15+20	44717	761118
							50	3+15+20	56930	406867			101	0.2+5+20+25	45163	937134
							98	3+20+25	62276	410204			106	3+8+20+25	45729	805851
							112	15+20+25	64386	552635			58	3+8+15+20	45815	625510
							49	0.2+15+20	69329	337704			43	0.2+3+8+20	48123	513866
							35	0.2+3+20	70973	217841			120	8+15+20+25	49691	905752
							97	0.2+20+25	78075	311445			57	0.2+8+15+20	51561	632899
							3x32	20+20+20	73409	261875			105	0.2+8+20+25	52166	791373
													114	3+15+20+25	52614	688669
													51	0.2+3+15+20	55753	449038
													99	0.2+3+20+25	61687	430979
													113	0.2+15+20+25	63975	576474
													4x32	20+20+20+20	70533	277440
* Combo # is the identifier of each combination of libraries (0 to 127). This number can be used to trace each combination in Supplementary table 1.
