# Supplementary material for: Improving mammalian genome scaffolding using large insert mate-pair next-generation sequencing
Source: BMC Genomics. 2013 Apr 16;14:257. doi: 10.1186/1471-2164-14-257 (PMC3648348; doi:10.1186/1471-2164-14-257)
Supplement: Additional file 8 — Inconsistent links on rat chromosome 18 (RNO18) both within scaffolds and between scaffolds, based on a comparison between MP-based scaffolding and the current reference genome. [file 1471-2164-14-257-S8.xlsx]

## Sheet: MP_vs_OpticalMap_RNO18
Additional File 10) Inconsistent links on rat chromosome 18 (RNO18) both within scaffolds and between scaffolds, based on a comparison between MP-based scaffolding and the current reference genome.
872 bins are screened for inconsistencies and compared to optical mapping data. Of these, 236 regions reveal inconsistent links between and/or within scaffolds, while only 106 show concordance to the reference genome.
The last column describes the observations after comparing the scaffolding to the optical map of the Brown Norway (BN) genome.
Position on RNO18, Mbp	Consistent with Rnor3.4	Inconsistent inter-contig links - within scaffold	Inconsistent inter-contig links, between scaffolds	Comparison with optical map of BN genome
0	12	0	1	Incorrect contig order
0.1	27	0	0
0.2	11	0	0
0.3	10	0	5
0.4	7	2	0	~ 100 kb fragment absent in reference
0.5	6	3	0	16 kb fragment absent in reference
0.6	2	1	4	Over-estimated gap size in reference
0.7	1	2	4	Concordant with reference
0.8	3	0	6	Concordant with reference
0.9	6	0	2	Concordant with reference
1	8	0	0
1.1	4	0	0
1.2	7	0	0
1.3	17	0	0
1.4	10	0	0
1.5	15	0	0
1.6	8	0	0
1.7	19	0	0
1.8	12	0	0
1.9	13	0	1	Over-estimated gap size in reference
2	15	0	0
2.1	10	0	0
2.2	7	0	0
2.3	18	0	0
2.4	16	0	0
2.5	28	0	0
2.6	36	0	0
2.7	14	0	0
2.8	9	0	0
2.9	15	0	1	Concordant with reference
3	23	0	1	Concordant with reference
3.1	50	0	2	Concordant with reference
3.2	42	0	0
3.3	31	0	0
3.4	21	0	2	Concordant with reference
3.5	5	0	1	Concordant with reference
3.6	9	0	0
3.7	19	0	1	Concordant with reference
3.8	23	0	0
3.9	12	0	56	No alignment with reference
4	21	0	0
4.1	29	0	1	No alignment with reference
4.2	25	0	0
4.3	23	0	0
4.4	23	0	0
4.5	25	0	0
4.6	16	0	0
4.7	20	0	0
4.8	8	0	0
4.9	35	0	0
5	18	0	0
5.1	22	0	0
5.2	8	0	0
5.3	14	0	0
5.4	7	0	0
5.5	20	0	0
5.6	11	0	0
5.7	20	0	0
5.8	13	0	0
5.9	12	2	1	Inversion compared to reference
6	4	1	0	Inversion compared to reference
6.1	3	3	0	Concordant with reference
6.2	23	0	0
6.3	25	0	1	Extra fragment in optical map
6.4	31	0	0
6.5	19	0	0
6.6	16	0	0
6.7	31	0	0
6.8	22	0	0
6.9	31	0	0
7	23	0	0
7.1	16	0	0
7.2	41	0	0
7.3	90	0	0
7.4	18	0	0
7.5	17	0	1	100 kb gap in reference
7.6	22	0	1	10kb gap (size is overestimated)
7.7	18	0	0
7.8	14	0	1	Concordant with reference
7.9	33	0	2	Concordant with reference
8	8	0	0
8.1	1	0	0
8.2	2	0	0
8.3	1	1	0	Concordant with reference
8.4	0	1	0	No alignment with reference
8.5	19	0	0
8.6	15	0	0
8.7	3	0	0
8.8	12	0	0
8.9	25	0	0
9	14	0	0
9.1	21	0	0
9.2	8	0	0
9.3	24	0	0
9.4	10	0	0
9.5	15	0	0
9.6	30	0	0
9.7	20	0	0
9.8	23	0	0
9.9	59	0	0
10	19	0	0
10.1	7	0	0
10.2	7	0	0
10.3	5	1	5	80 kb gap in reference
10.4	17	1	0	No alignment with reference
10.5	9	0	0
10.6	0	0	0
10.7	2	0	0
10.8	16	0	1	No alignment with reference
10.9	9	0	0
11	13	0	0
11.1	43	0	1	5kb gap
11.2	24	0	1	Missing cut
11.3	16	0	0
11.4	41	0	0
11.5	34	0	0
11.6	20	0	0
11.7	14	0	0
11.8	17	0	0
11.9	24	0	0
12	42	0	0
12.1	14	0	0
12.2	16	0	0
12.3	22	0	0
12.4	25	0	0
12.5	15	0	0
12.6	8	0	0
12.7	20	0	1	Gap in optical maps
12.8	9	1	0	37kb gap in reference
12.9	17	0	0
13	19	0	0
13.1	12	0	0
13.2	4	0	0
13.3	22	0	0
13.4	30	0	2	Concordant with reference
13.5	20	0	0
13.6	13	0	0
13.7	16	0	0
13.8	4	1	0	Discordant with reference
13.9	15	0	0
14	39	0	0
14.1	16	0	0
14.2	21	0	0
14.3	12	0	0
14.4	21	0	2	9kb gap with overestimated size
14.5	16	0	2	No alignment with reference
14.6	13	0	0
14.7	9	0	0
14.8	12	0	0
14.9	9	0	0
15	15	2	1	78kb gap in reference
15.1	0	0	0
15.2	0	0	0
15.3	4	0	0
15.4	30	0	0
15.5	6	0	0
15.6	21	0	1	50kb gap in reference
15.7	27	0	1	70kb fragment missing in reference
15.8	39	0	0
15.9	22	0	0
16	16	0	0
16.1	13	0	0
16.2	15	0	1	Concordant with reference
16.3	5	0	1	Concordant with reference
16.4	12	0	1	Concordant with reference
16.5	23	0	0
16.6	29	0	0
16.7	33	0	0
16.8	27	0	0
16.9	23	0	1
17	4	5	1	17kb gap + fragment missing in reference
17.1	8	2	0	Gap in optical maps
17.2	5	1	0	Concordant with reference
17.3	26	0	0
17.4	12	0	0
17.5	8	0	0
17.6	5	0	0
17.7	5	0	0
17.8	12	0	0
17.9	14	0	10	Gap in optical maps
18	3	0	10	Concordant with reference
18.1	3	0	10	Concordant with reference
18.2	14	0	10	Concordant with reference
18.3	9	0	0
18.4	7	0	0
18.5	4	0	0
18.6	4	0	0
18.7	7	0	0
18.8	10	0	0
18.9	17	0	0
19	18	0	0
19.1	48	0	0
19.2	22	0	1	Concordant with reference
19.3	27	0	1	Concordant with reference
19.4	35	0	1	Concordant with reference
19.5	16	0	0
19.6	19	0	0
19.7	40	0	0
19.8	8	0	0
19.9	10	0	0
20	11	0	0
20.1	7	0	0
20.2	5	0	0
20.3	32	0	0
20.4	16	0	0
20.5	34	0	0
20.6	26	0	0
20.7	29	0	0
20.8	7	0	0
20.9	11	0	0
21	15	0	0
21.1	19	0	0
21.2	47	0	0
21.3	35	0	0
21.4	6	0	0
21.5	2	0	0
21.6	10	0	0
21.7	18	0	0
21.8	29	0	0
21.9	12	0	0
22	8	0	0
22.1	33	0	0
22.2	51	0	0
22.3	24	0	0
22.4	9	0	0
22.5	9	0	1	Concordant with reference
22.6	22	0	0
22.7	16	2	1	Discordant with reference
22.8	3	2	1	Discordant with reference
22.9	5	0	1	Concordant with reference
23	5	0	0
23.1	1	1	0	Discordant with reference
23.2	11	0	0
23.3	25	0	0
23.4	24	0	0
23.5	9	0	0
23.6	11	0	1	Concordant with reference
23.7	31	0	0
23.8	12	0	0
23.9	5	0	0
24	10	0	0
24.1	6	0	0
24.2	11	0	0
24.3	9	0	0
24.4	11	0	0
24.5	16	0	0
24.6	17	0	0
24.7	21	0	0
24.8	25	0	1	5kb extra sequence in optical maps
24.9	15	0	0
25	9	0	0
25.1	9	0	2	Concordant with reference
25.2	5	0	2	Concordant with reference
25.3	5	0	0
25.4	9	0	0
25.5	12	0	8	Concordant with reference
25.6	9	0	7	Concordant with reference
25.7	11	0	7	Concordant with reference
25.8	7	0	0
25.9	28	0	0
26	17	0	0
26.1	20	0	0
26.2	27	0	0
26.3	12	3	0	Gap in optical maps
26.4	16	3	0	Discordant with reference
26.5	3	0	0
26.6	12	0	0
26.7	11	1	0	Concordant with reference
26.8	10	0	0
26.9	17	0	0
27	11	0	0
27.1	3	0	0
27.2	23	0	0
27.3	22	1	2	62kb gap in reference
27.4	11	0	0
27.5	11	0	0
27.6	5	0	0
27.7	27	0	0
27.8	18	0	0
27.9	5	0	0
28	0	0	0
28.1	27	0	0
28.2	28	1	6	No optical maps aligned
28.3	32	1	0	No optical maps aligned
28.4	14	0	0
28.5	24	0	1	Concordant with reference
28.6	10	0	0
28.7	10	0	0
28.8	29	0	0
28.9	12	0	0
29	11	0	0
29.1	52	0	0
29.2	22	0	1	Concordant with reference
29.3	18	0	1	35kb gap in reference
29.4	9	1	0	35kb gap in reference
29.5	15	0	0
29.6	4	0	0
29.7	6	0	0
29.8	7	0	1	Concordant with reference
29.9	23	0	0
30	51	0	0
30.1	6	0	0
30.2	6	0	0
30.3	3	0	0
30.4	10	3	0	37kb gap in reference
30.5	12	0	0
30.6	4	0	0
30.7	7	0	0
30.8	21	0	0
30.9	22	0	0
31	25	0	0
31.1	25	0	0
31.2	9	1	1	60kb gap in reference
31.3	9	0	0
31.4	15	0	0
31.5	8	1	0	5kb extra sequence in optical maps
31.6	0	0	0
31.7	0	1	0	Discordant with reference
31.8	0	1	0	Concordant with reference
31.9	0	0	0
32	0	1	0	Concordant with reference
32.1	2	0	0
32.2	21	0	0
32.3	18	0	0
32.4	24	0	0
32.5	17	0	0
32.6	3	0	0
32.7	17	0	0
32.8	37	0	0
32.9	14	0	0
33	5	0	0
33.1	5	0	0
33.2	18	0	0
33.3	6	0	0
33.4	7	0	0
33.5	9	0	0
33.6	16	0	0
33.7	33	0	0
33.8	19	0	0
33.9	6	0	0
34	7	0	0
34.1	15	0	0
34.2	19	0	0
34.3	5	0	0
34.4	4	0	0
34.5	5	0	3	Concordant with reference
34.6	3	0	3	Concordant with reference
34.7	20	0	3	Concordant with reference
34.8	11	0	0
34.9	9	0	0
35	11	0	0
35.1	45	1	0	Concordant with reference
35.2	22	0	0
35.3	10	0	0
35.4	15	0	0
35.5	8	0	0
35.6	15	0	0
35.7	15	0	1	Concordant with reference
35.8	3	0	0
35.9	7	0	0
36	6	0	0
36.1	30	0	0
36.2	10	0	0
36.3	19	0	0
36.4	6	0	2	5kb extra sequence in reference
36.5	3	0	2	Concordant with reference
36.6	3	0	2	Concordant with reference
36.7	12	0	2	Concordant with reference
36.8	20	0	0
36.9	45	0	0
37	19	1	0	7kb gap in reference, overestimated
37.1	18	2	0	Concordant with reference
37.2	31	0	0
37.3	23	0	1
37.4	6	0	4	17kb gap in reference, overestimated
37.5	6	0	4	Concordant with reference
37.6	7	0	0
37.7	0	0	0
37.8	0	0	0
37.9	9	0	0
38	7	0	0
38.1	6	0	0
38.2	11	0	0
38.3	12	0	0
38.4	21	0	2	5kb extra sequence in reference
38.5	24	0	0
38.6	1	0	0
38.7	42	21	581	Unaligned optical maps, gap in alignment between reference and optical maps
38.8	22	11	122	Unaligned optical maps, gap in alignment between reference and optical maps
38.9	7	0	1	Concordant with reference
39	16	0	1	Concordant with reference
39.1	8	0	13	Concordant with reference
39.2	12	0	13	Concordant with reference
39.3	8	0	1	Concordant with reference
39.4	10	0	1	Concordant with reference
39.5	3	0	1	Concordant with reference
39.6	5	0	1	Concordant with reference
39.7	7	0	0
39.8	5	0	0
39.9	15	0	0
40	21	0	0
40.1	18	0	0
40.2	36	0	0
40.3	26	0	2	50kb gap in reference
40.4	6	0	0
40.5	28	0	0
40.6	40	0	0
40.7	14	0	0
40.8	52	0	0
40.9	5	0	0
41	9	0	0
41.1	14	0	0
41.2	11	0	0
41.3	12	0	0
41.4	9	0	0
41.5	11	0	0
41.6	27	0	0
41.7	5	0	0
41.8	9	0	0
41.9	32	0	1	6kb extra sequence in reference
42	14	0	1	Discordant with reference
42.1	13	0	0
42.2	33	0	1	Concordant with reference
42.3	19	0	1	Concordant with reference
42.4	10	1	0	Discordant with reference
42.5	25	0	0
42.6	26	1	0	Discordant with reference
42.7	0	0	0
42.8	3	0	0
42.9	31	2	0	Discordant with reference
43	21	2	53	Discordant with reference
43.1	16	0	1	Concordant with reference
43.2	17	0	1	Concordant with reference
43.3	15	0	0
43.4	8	2	0	Discordant with reference
43.5	23	0	0
43.6	12	0	0
43.7	6	0	0
43.8	3	0	0
43.9	18	0	0
44	7	0	0
44.1	9	0	0
44.2	11	0	0
44.3	5	0	0
44.4	8	0	0
44.5	20	0	0
44.6	19	0	0
44.7	10	0	1	8kb gap in reference, overestimated
44.8	4	0	1	Concordant with reference
44.9	4	1	1	Concordant with reference
45	7	0	0
45.1	21	0	0
45.2	16	0	0
45.3	6	1	0	8kb gap in reference, extra sequence in optical maps
45.4	16	2	0	13 kb missing in optical maps
45.5	12	3	0	13 kb missing in optical maps
45.6	13	0	0
45.7	4	0	1	Concordant with reference
45.8	20	0	1	Concordant with reference
45.9	43	0	1	Missing cut
46	49	1	0	Concordant with reference
46.1	44	0	0
46.2	21	2	0	Concordant with reference
46.3	10	2	6	Concordant with reference
46.4	15	0	0
46.5	3	0	0
46.6	4	1	0	Discordant with reference
46.7	6	4	1	Discordant with reference
46.8	5	4	1	Discordant with reference
46.9	17	1	0	6kb extra sequence in optical map
47	13	0	0
47.1	7	0	0
47.2	6	0	0
47.3	7	0	26	8kb extra sequence in reference
47.4	17	0	26	8kb extra sequence in reference
47.5	13	0	2	Concordant with reference
47.6	11	0	2	Concordant with reference
47.7	9	0	0
47.8	8	0	0
47.9	3	0	0
48	2	0	0
48.1	1	0	0
48.2	3	0	0
48.3	4	0	1	Discordant with reference
48.4	11	2	1	Discordant with reference
48.5	2	4	0	Discordant with reference
48.6	3	0	0
48.7	3	2	0	Concordant with reference
48.8	14	0	0
48.9	35	0	0
49	12	0	0
49.1	20	0	0
49.2	6	0	0
49.3	36	0	0
49.4	7	0	0
49.5	23	0	0
49.6	10	0	0
49.7	2	2	0	85kb extra sequence in optical maps
49.8	21	1	0	Concordant with reference
49.9	28	1	0	Concordant with reference
50	15	0	0
50.1	46	0	0
50.2	34	0	0
50.3	11	0	0
50.4	24	0	0
50.5	11	0	0
50.6	34	0	0
50.7	17	0	0
50.8	5	0	0
50.9	9	0	0
51	10	0	0
51.1	8	0	0
51.2	0	0	0
51.3	0	0	0
51.4	0	0	0
51.5	0	0	0
51.6	0	0	0
51.7	0	0	0
51.8	4	0	0
51.9	12	0	0
52	14	0	0
52.1	14	0	0
52.2	13	0	1	Concordant with reference
52.3	9	0	1	Concordant with reference
52.4	11	0	0
52.5	0	1	0	Concordant with reference
52.6	0	0	0
52.7	3	1	0	Concordant with reference
52.8	5	0	0
52.9	1	0	0
53	1	0	0
53.1	6	0	0
53.2	2	0	0
53.3	5	0	0
53.4	20	0	0
53.5	1	0	0
53.6	1	0	0
53.7	4	0	0
53.8	6	0	0
53.9	3	0	0
54	1	0	0
54.1	0	0	0
54.2	0	0	0
54.3	0	0	0
54.4	0	0	0
54.5	0	1	0	Concordant with reference
54.6	7	1	0	Concordant with reference
54.7	9	0	0
54.8	11	0	0
54.9	20	0	0
55	17	0	0
55.1	4	0	0
55.2	3	0	2	Discordant with reference
55.3	6	0	2	Concordant with reference
55.4	7	0	0
55.5	8	0	0
55.6	8	3	0	Discordant with reference
55.7	6	1	0	Discordant with reference
55.8	7	2	0	Discordant with reference
55.9	12	0	0
56	9	0	0
56.1	16	0	2	4kb missing in optical maps
56.2	7	1	2	5kb missing in optical maps
56.3	12	0	0
56.4	4	0	0
56.5	11	0	0
56.6	12	0	0
56.7	16	0	0
56.8	16	0	0
56.9	23	0	0
57	44	0	0
57.1	10	0	0
57.2	14	0	0
57.3	26	0	0
57.4	35	0	0
57.5	23	0	0
57.6	10	0	0
57.7	5	0	0
57.8	11	0	0
57.9	11	0	1	Concordant with reference
58	23	0	7	Concordant with reference
58.1	3	0	7	Concordant with reference
58.2	1	1	0	Discordant with reference
58.3	1	0	0
58.4	0	1	0	Concordant with reference
58.5	0	0	0
58.6	1	2	1	Concordant with reference
58.7	3	0	1	60 kb missing in optical map
58.8	25	0	0
58.9	8	0	0
59	14	0	0
59.1	7	0	0
59.2	10	1	0	Extra cut
59.3	8	0	0
59.4	23	0	0
59.5	27	1	0	Missing cut
59.6	10	0	0
59.7	14	0	0
59.8	29	0	0
59.9	17	0	0
60	3	0	0
60.1	7	0	0
60.2	12	0	0
60.3	38	0	0
60.4	18	0	0
60.5	21	0	0
60.6	13	0	0
60.7	6	0	0
60.8	14	0	0
60.9	32	0	2	Concordant with reference
61	8	0	0
61.1	23	0	0
61.2	25	0	0
61.3	17	0	0
61.4	5	0	0
61.5	8	0	0
61.6	11	0	0
61.7	20	0	0
61.8	16	0	0
61.9	10	0	0
62	15	0	0
62.1	43	0	0
62.2	12	4	0	Discordant with reference
62.3	9	0	0
62.4	16	0	0
62.5	41	2	1	Discordant with reference
62.6	26	5	0	Discordant with reference
62.7	8	2	0	Discordant with reference
62.8	18	0	1	15kb extra in optical maps
62.9	34	0	0
63	37	0	0
63.1	28	0	0
63.2	10	3	0	130kb gap in reference
63.3	2	0	0
63.4	11	2	0	4kb extra in optical maps
63.5	13	0	0
63.6	17	0	0
63.7	18	1	0	5kb extra in optical maps
63.8	36	0	0
63.9	31	0	0
64	7	0	0
64.1	5	0	0
64.2	32	0	0
64.3	16	0	1	Concordant with reference
64.4	19	0	1	100kb extra in optical maps
64.5	19	0	0
64.6	13	0	0
64.7	18	0	1	Discordant with reference
64.8	23	0	1	Discordant with reference
64.9	52	0	0
65	18	0	0
65.1	34	0	0
65.2	15	0	0
65.3	14	0	1	Discordant with reference
65.4	26	0	0
65.5	19	0	0
65.6	0	0	0
65.7	13	0	0
65.8	17	0	0
65.9	21	0	0
66	6	0	0
66.1	15	0	0
66.2	9	0	0
66.3	22	0	0
66.4	11	0	0
66.5	34	0	0
66.6	10	0	0
66.7	11	0	0
66.8	5	0	0
66.9	9	0	0
67	24	1	0	5kb extra in reference
67.1	16	1	0	9kb gap in reference. Overestimated
67.2	30	0	0
67.3	25	0	0
67.4	31	0	0
67.5	26	0	0
67.6	11	0	0
67.7	13	0	0
67.8	9	0	0
67.9	5	0	0
68	2	0	0
68.1	30	0	0
68.2	5	0	0
68.3	6	0	0
68.4	6	0	0
68.5	6	0	0
68.6	27	0	0
68.7	29	0	0
68.8	11	0	0
68.9	16	0	0
69	4	0	0
69.1	10	0	1	Concordant with reference
69.2	16	0	0
69.3	18	1	1	Concordant with reference
69.4	38	0	0
69.5	42	0	0
69.6	13	0	0
69.7	7	0	0
69.8	8	0	19	Concordant with reference
69.9	7	0	18	Concordant with reference
70	7	0	0
70.1	10	0	0
70.2	9	0	0
70.3	26	0	0
70.4	20	0	0
70.5	10	0	0
70.6	23	0	1	Concordant with reference
70.7	9	0	0
70.8	31	0	0
70.9	28	0	0
71	13	0	0
71.1	12	0	0
71.2	4	0	0
71.3	8	0	0
71.4	17	0	0
71.5	21	0	0
71.6	29	0	0
71.7	16	0	0
71.8	23	0	0
71.9	27	0	0
72	13	0	0
72.1	25	0	0
72.2	19	0	0
72.3	17	0	1	Discordant with reference
72.4	19	0	0
72.5	14	0	0
72.6	25	0	0
72.7	40	0	0
72.8	13	0	0
72.9	27	0	0
73	20	0	0
73.1	34	0	0
73.2	14	0	0
73.3	25	0	0
73.4	38	0	0
73.5	31	0	0
73.6	37	0	0
73.7	10	0	0
73.8	9	0	0
73.9	21	0	0
74	28	0	0
74.1	14	0	0
74.2	32	0	0
74.3	36	0	0
74.4	11	0	0
74.5	17	0	23	Gap in optical maps
74.6	18	0	23	7kb gap in reference, overestimated
74.7	26	0	1	Concordant with reference
74.8	18	0	0
74.9	24	0	0
75	24	0	0
75.1	14	0	0
75.2	11	0	0
75.3	23	0	0
75.4	28	0	2	Concordant with reference
75.5	18	0	1	8kb extra sequence in optical maps
75.6	9	0	0
75.7	5	0	0
75.8	12	0	0
75.9	16	0	0
76	20	0	1	4kb extra in optical maps
76.1	13	0	1	Concordant with reference
76.2	12	0	1	Concordant with reference
76.3	19	0	0
76.4	29	0	0
76.5	9	0	0
76.6	8	0	0
76.7	5	1	0	13kb gap in reference, overestimated
76.8	16	3	7	30kb extra sequence in optical maps
76.9	7	1	0	Concordant with reference
77	20	0	1	Concordant with reference
77.1	28	0	1	5kb extra sequence in optical maps
77.2	44	0	0
77.3	13	0	0
77.4	11	0	0
77.5	12	0	0
77.6	19	0	0
77.7	24	0	0
77.8	18	0	0
77.9	5	2	0	Discordant with reference
78	26	0	0
78.1	9	0	0
78.2	12	0	0
78.3	27	0	1	Discordant with reference
78.4	16	0	1	13kb gap in reference, overestimated
78.5	9	0	0
78.6	16	0	0
78.7	10	0	0
78.8	8	0	0
78.9	24	0	0
79	11	0	0
79.1	19	0	0
79.2	18	0	0
79.3	3	0	0
79.4	18	0	0
79.5	25	0	1	Concordant with reference
79.6	16	0	0
79.7	35	0	0
79.8	6	0	0
79.9	3	0	0
80	13	0	0
80.1	29	0	0
80.2	33	0	0
80.3	24	0	0
80.4	18	0	72	5kb extra in optical maps
80.5	11	0	1	Concordant with reference
80.6	12	0	0
80.7	11	0	0
80.8	2	0	0
80.9	15	0	0
81	13	0	0
81.1	11	0	2	Concordant with reference
81.2	18	0	1	Discordant with reference
81.3	8	0	0
81.4	28	0	0
81.5	24	0	0
81.6	26	0	2	Discordant with reference
81.7	14	0	0
81.8	1	0	0
81.9	10	0	12	Discordant with reference
82	15	0	11	Missing cut
82.1	23	0	0
82.2	12	0	0
82.3	16	0	0
82.4	9	0	0
82.5	18	5	0	Concordant with reference
82.6	18	1	0	100kb extra in optical maps
82.7	44	0	1	Discordant with reference
82.8	14	5	1	Discordant with reference
82.9	2	3	0	Discordant with reference
83	8	1	7	17kb gap in reference, overestimated
83.1	22	0	7	Concordant with reference
83.2	13	0	0
83.3	12	0	0
83.4	6	0	0
83.5	7	0	4	Concordant with reference
83.6	23	0	0
83.7	17	0	0
83.8	34	0	1	Concordant with reference
83.9	30	2	0	122kb gap in reference, overestimated
84	0	0	0
84.1	11	2	0	17kb extra sequence in optical maps
84.2	29	0	0
84.3	17	0	0
84.4	14	0	0
84.5	13	0	0
84.6	17	0	1	Concordant with reference
84.7	18	0	0
84.8	8	0	0
84.9	7	0	0
85	13	0	0
85.1	16	0	0
85.2	26	0	0
85.3	37	0	0
85.4	12	0	1	47kb gap in reference, overestimated
85.5	32	0	1	47kb gap in reference, overestimated
85.6	16	1	0	Discordant with reference
85.7	27	0	1	Concordant with reference
85.8	16	1	0	Concordant with reference
85.9	12	0	0
86	4	0	0
86.1	9	0	0
86.2	53	0	1	2 missing cuts
86.3	8	0	0
86.4	11	0	0
86.5	10	0	0
86.6	22	0	1	9kb extra sequence in reference
86.7	6	0	0
86.8	4	0	0
86.9	20	0	1	25kb gap In reference, overestimated
87	22	0	0
87.1	5	0	0
87.2	4	0	0
Total number of inconsistent links:		199	1374
